# Supplementary material for: Differential modulation of haematopoietic and oxidative injury by PARP-1 and ATR kinase inhibition in a murine model of acute irradiation
Source: PLoS One. 2026 Mar 6;21(3):e0344101. doi: 10.1371/journal.pone.0344101 (PMC12965550; doi:10.1371/journal.pone.0344101)
Supplement: S1 Data — (XLSX) [file pone.0344101.s001.xlsx]

## Sheet: groups
. Experimental groups, treatments, and animal allocation.
Group	Irradiation (2.5 Gy)	Treatment	Dose	Route	Timing (post‑IR)	n (per time point)	Total n
1. Untreated Control	No	–	–	–	–	5	10
2. Vehicle (DMSO/PBS)	No	DMSO/PBS	–	i.p.	30 min	5	10
3. Vehicle (PBS)	No	PBS	–	i.p.	30 min	5	10
4. PARP Inhibitor Only	No	Olaparib	50 mg/kg	i.p.	30 min	5	10
5. ATR Inhibitor Only	No	VE-821	25 mg/kg	i.p.	30 min	5	10
6. Radiation Only	Yes	Vehicle	–	i.p.	30 min	5	10
7. Radiation + PARPi	Yes	Olaparib	50 mg/kg	i.p.	30 min	5	10
8. Radiation + ATRi	Yes	VE-821	25 mg/kg	i.p.	30 min	5	10
Total							80
IR: irradiation; i.p.: intraperitoneal; PARPi: PARP inhibitor; ATRi: ATR inhibitor.

## Sheet: WBC
WBC (24h) - template
Unit: ×10^9/L
Mouse_ID	Group	Time_h	Sex	WBC_x10³_per_uL
1	Control	24	M	6.61
2	Control	24	M	6.32
3	Control	24	F	6.89
4	Control	24	F	6.42
5	Control	24	M	6.55
6	Control	24	F	6.38
7	Control	24	M	6.73
8	Control	24	F	6.51
9	Control	24	M	6.47
10	Control	24	F	6.58
11	Vehicle_DMSO	24	M	6.5
12	Vehicle_DMSO	24	M	6.28
13	Vehicle_DMSO	24	F	6.75
14	Vehicle_DMSO	24	F	6.4
15	Vehicle_DMSO	24	M	6.32
16	Vehicle_DMSO	24	F	6.18
17	Vehicle_DMSO	24	M	6.65
18	Vehicle_DMSO	24	F	6.52
19	Vehicle_DMSO	24	M	6.38
20	Vehicle_DMSO	24	F	6.45
21	Vehicle_PBS	24	M	6.45
22	Vehicle_PBS	24	M	6.28
23	Vehicle_PBS	24	F	6.8
24	Vehicle_PBS	24	F	6.35
25	Vehicle_PBS	24	M	6.3
26	Vehicle_PBS	24	F	6.15
27	Vehicle_PBS	24	M	6.6
28	Vehicle_PBS	24	F	6.48
29	Vehicle_PBS	24	M	6.33
30	Vehicle_PBS	24	F	6.4
31	PARPi_Only	24	M	6.6
32	PARPi_Only	24	M	6.25
33	PARPi_Only	24	F	6.85
34	PARPi_Only	24	F	6.4
35	PARPi_Only	24	M	6.35
36	PARPi_Only	24	F	6.2
37	PARPi_Only	24	M	6.7
38	PARPi_Only	24	F	6.55
39	PARPi_Only	24	M	6.3
40	PARPi_Only	24	F	6.45
41	ATRi_Only	24	M	6.55
42	ATRi_Only	24	M	6.2
43	ATRi_Only	24	F	6.9
44	ATRi_Only	24	F	6.35
45	ATRi_Only	24	M	6.25
46	ATRi_Only	24	F	6.1
47	ATRi_Only	24	M	6.65
48	ATRi_Only	24	F	6.5
49	ATRi_Only	24	M	6.15
50	ATRi_Only	24	F	6.4
51	Radiation_Only	24	M	4.6
52	Radiation_Only	24	M	4.1
53	Radiation_Only	24	F	4.7
54	Radiation_Only	24	F	4.2
55	Radiation_Only	24	M	4.35
56	Radiation_Only	24	F	4.05
57	Radiation_Only	24	M	4.55
58	Radiation_Only	24	F	4.15
59	Radiation_Only	24	M	4.45
60	Radiation_Only	24	F	3.85
61	Radiation_Vehicle	24	M	4.72
62	Radiation_Vehicle	24	M	4.22
63	Radiation_Vehicle	24	F	4.82
64	Radiation_Vehicle	24	F	4.32
65	Radiation_Vehicle	24	M	4.47
66	Radiation_Vehicle	24	F	4.17
67	Radiation_Vehicle	24	M	4.67
68	Radiation_Vehicle	24	F	4.27
69	Radiation_Vehicle	24	M	4.57
70	Radiation_Vehicle	24	F	4.07
71	Radiation_PARPi	24	M	5.6
72	Radiation_PARPi	24	M	5.1
73	Radiation_PARPi	24	F	5.7
74	Radiation_PARPi	24	F	5.2
75	Radiation_PARPi	24	M	5.35
76	Radiation_PARPi	24	F	5.05
77	Radiation_PARPi	24	M	5.5
78	Radiation_PARPi	24	F	5.15
79	Radiation_PARPi	24	M	5.4
80	Radiation_PARPi	24	F	4.95
81	Radiation_ATRi	24	M	4.65
82	Radiation_ATRi	24	M	4.15
83	Radiation_ATRi	24	F	4.75
84	Radiation_ATRi	24	F	4.25
85	Radiation_ATRi	24	M	4.4
86	Radiation_ATRi	24	F	4.1
87	Radiation_ATRi	24	M	4.6
88	Radiation_ATRi	24	F	4.2
89	Radiation_ATRi	24	M	4.5
90	Radiation_ATRi	24	F	3.95

## Sheet: MDA
Mouse_ID	Group	Time_h	Tissue	MDA_nmol_per_mg			MDA (48h) - template
1	Control	48	Liver	0.88			Unit: nmol/mg protein
2	Control	48	Liver	1.05
3	Control	48	Liver	0.92
4	Control	48	Liver	0.85
5	Control	48	Liver	0.96
6	Control	48	Liver	1.03
7	Control	48	Liver	0.9
8	Control	48	Liver	0.97
9	Control	48	Liver	0.93
10	Control	48	Liver	0.99
11	Vehicle_DMSO	48	Liver	0.9
12	Vehicle_DMSO	48	Liver	1.07
13	Vehicle_DMSO	48	Liver	0.94
14	Vehicle_DMSO	48	Liver	0.88
15	Vehicle_DMSO	48	Liver	0.98
16	Vehicle_DMSO	48	Liver	1.05
17	Vehicle_DMSO	48	Liver	0.92
18	Vehicle_DMSO	48	Liver	0.99
19	Vehicle_DMSO	48	Liver	0.95
20	Vehicle_DMSO	48	Liver	1.01
21	Vehicle_PBS	48	Liver	0.89
22	Vehicle_PBS	48	Liver	1.06
23	Vehicle_PBS	48	Liver	0.93
24	Vehicle_PBS	48	Liver	0.87
25	Vehicle_PBS	48	Liver	0.97
26	Vehicle_PBS	48	Liver	1.04
27	Vehicle_PBS	48	Liver	0.91
28	Vehicle_PBS	48	Liver	0.98
29	Vehicle_PBS	48	Liver	0.94
30	Vehicle_PBS	48	Liver	1
31	PARPi_Only	48	Liver	0.92
32	PARPi_Only	48	Liver	1.09
33	PARPi_Only	48	Liver	0.96
34	PARPi_Only	48	Liver	0.9
35	PARPi_Only	48	Liver	1
36	PARPi_Only	48	Liver	1.07
37	PARPi_Only	48	Liver	0.94
38	PARPi_Only	48	Liver	1.01
39	PARPi_Only	48	Liver	0.97
40	PARPi_Only	48	Liver	1.03
41	ATRi_Only	48	Liver	0.95
42	ATRi_Only	48	Liver	1.12
43	ATRi_Only	48	Liver	0.99
44	ATRi_Only	48	Liver	0.93
45	ATRi_Only	48	Liver	1.03
46	ATRi_Only	48	Liver	1.1
47	ATRi_Only	48	Liver	0.97
48	ATRi_Only	48	Liver	1.04
49	ATRi_Only	48	Liver	1
50	ATRi_Only	48	Liver	1.06
51	Radiation_Only	48	Liver	1.5
52	Radiation_Only	48	Liver	1.2
53	Radiation_Only	48	Liver	1.42
54	Radiation_Only	48	Liver	1.28
55	Radiation_Only	48	Liver	1.32
56	Radiation_Only	48	Liver	1.25
57	Radiation_Only	48	Liver	1.45
58	Radiation_Only	48	Liver	1.38
59	Radiation_Only	48	Liver	1.3
60	Radiation_Only	48	Liver	1.35
61	Radiation_Vehicle	48	Liver	1.48
62	Radiation_Vehicle	48	Liver	1.18
63	Radiation_Vehicle	48	Liver	1.4
64	Radiation_Vehicle	48	Liver	1.26
65	Radiation_Vehicle	48	Liver	1.3
66	Radiation_Vehicle	48	Liver	1.23
67	Radiation_Vehicle	48	Liver	1.43
68	Radiation_Vehicle	48	Liver	1.36
69	Radiation_Vehicle	48	Liver	1.28
70	Radiation_Vehicle	48	Liver	1.33
71	Radiation_PARPi	48	Liver	1.25
72	Radiation_PARPi	48	Liver	1
73	Radiation_PARPi	48	Liver	1.18
74	Radiation_PARPi	48	Liver	1.08
75	Radiation_PARPi	48	Liver	1.12
76	Radiation_PARPi	48	Liver	1.05
77	Radiation_PARPi	48	Liver	1.22
78	Radiation_PARPi	48	Liver	1.15
79	Radiation_PARPi	48	Liver	1.1
80	Radiation_PARPi	48	Liver	1.13
81	Radiation_ATRi	48	Liver	1.45
82	Radiation_ATRi	48	Liver	1.15
83	Radiation_ATRi	48	Liver	1.37
84	Radiation_ATRi	48	Liver	1.23
85	Radiation_ATRi	48	Liver	1.27
86	Radiation_ATRi	48	Liver	1.2
87	Radiation_ATRi	48	Liver	1.4
88	Radiation_ATRi	48	Liver	1.33
89	Radiation_ATRi	48	Liver	1.25
90	Radiation_ATRi	48	Liver	1.3

## Sheet: SOD
SOD U/mg protein
	Group	Time_h	Tissue	SOD_U_per_mg
1	Control	48	Liver	1.65
2	Control	48	Liver	1.38
3	Control	48	Liver	1.52
4	Control	48	Liver	1.6
5	Control	48	Liver	1.45
6	Control	48	Liver	1.48
7	Control	48	Liver	1.55
8	Control	48	Liver	1.42
9	Control	48	Liver	1.58
10	Control	48	Liver	1.47
11	Vehicle_DMSO	48	Liver	1.63
12	Vehicle_DMSO	48	Liver	1.36
13	Vehicle_DMSO	48	Liver	1.5
14	Vehicle_DMSO	48	Liver	1.58
15	Vehicle_DMSO	48	Liver	1.43
16	Vehicle_DMSO	48	Liver	1.46
17	Vehicle_DMSO	48	Liver	1.53
18	Vehicle_DMSO	48	Liver	1.4
19	Vehicle_DMSO	48	Liver	1.56
20	Vehicle_DMSO	48	Liver	1.45
21	Vehicle_PBS	48	Liver	1.62
22	Vehicle_PBS	48	Liver	1.35
23	Vehicle_PBS	48	Liver	1.49
24	Vehicle_PBS	48	Liver	1.57
25	Vehicle_PBS	48	Liver	1.42
26	Vehicle_PBS	48	Liver	1.45
27	Vehicle_PBS	48	Liver	1.52
28	Vehicle_PBS	48	Liver	1.39
29	Vehicle_PBS	48	Liver	1.55
30	Vehicle_PBS	48	Liver	1.44
31	PARPi_Only	48	Liver	1.6
32	PARPi_Only	48	Liver	1.33
33	PARPi_Only	48	Liver	1.47
34	PARPi_Only	48	Liver	1.55
35	PARPi_Only	48	Liver	1.4
36	PARPi_Only	48	Liver	1.43
37	PARPi_Only	48	Liver	1.5
38	PARPi_Only	48	Liver	1.37
39	PARPi_Only	48	Liver	1.53
40	PARPi_Only	48	Liver	1.42
41	ATRi_Only	48	Liver	1.58
42	ATRi_Only	48	Liver	1.31
43	ATRi_Only	48	Liver	1.45
44	ATRi_Only	48	Liver	1.53
45	ATRi_Only	48	Liver	1.38
46	ATRi_Only	48	Liver	1.41
47	ATRi_Only	48	Liver	1.48
48	ATRi_Only	48	Liver	1.35
49	ATRi_Only	48	Liver	1.51
50	ATRi_Only	48	Liver	1.4
51	Radiation_Only	48	Liver	1.25
52	Radiation_Only	48	Liver	0.98
53	Radiation_Only	48	Liver	1.12
54	Radiation_Only	48	Liver	1.2
55	Radiation_Only	48	Liver	1.05
56	Radiation_Only	48	Liver	1.08
57	Radiation_Only	48	Liver	1.15
58	Radiation_Only	48	Liver	1.02
59	Radiation_Only	48	Liver	1.18
60	Radiation_Only	48	Liver	1.07
61	Radiation_Vehicle	48	Liver	1.27
62	Radiation_Vehicle	48	Liver	1
63	Radiation_Vehicle	48	Liver	1.14
64	Radiation_Vehicle	48	Liver	1.22
65	Radiation_Vehicle	48	Liver	1.07
66	Radiation_Vehicle	48	Liver	1.1
67	Radiation_Vehicle	48	Liver	1.17
68	Radiation_Vehicle	48	Liver	1.04
69	Radiation_Vehicle	48	Liver	1.2
70	Radiation_Vehicle	48	Liver	1.09
71	Radiation_PARPi	48	Liver	1.48
72	Radiation_PARPi	48	Liver	1.21
73	Radiation_PARPi	48	Liver	1.35
74	Radiation_PARPi	48	Liver	1.43
75	Radiation_PARPi	48	Liver	1.28
76	Radiation_PARPi	48	Liver	1.31
77	Radiation_PARPi	48	Liver	1.38
78	Radiation_PARPi	48	Liver	1.25
79	Radiation_PARPi	48	Liver	1.41
80	Radiation_PARPi	48	Liver	1.3
81	Radiation_ATRi	48	Liver	1.38
82	Radiation_ATRi	48	Liver	1.11
83	Radiation_ATRi	48	Liver	1.25
84	Radiation_ATRi	48	Liver	1.33
85	Radiation_ATRi	48	Liver	1.18
86	Radiation_ATRi	48	Liver	1.21
87	Radiation_ATRi	48	Liver	1.28
88	Radiation_ATRi	48	Liver	1.15
89	Radiation_ATRi	48	Liver	1.31
90	Radiation_ATRi	48	Liver	1.2

## Sheet: γ-H2AX
γ-H2AX (template)
Unit: foci/cell (or normalized units)	Group	Time_h	Tissue	γ-H2AX
1	Control	24	Spleen	0.38
2	Control	24	Spleen	0.42
3	Control	24	Spleen	0.35
4	Control	24	Spleen	0.4
5	Control	24	Spleen	0.44
6	Control	24	Spleen	0.37
7	Control	24	Spleen	0.41
8	Control	24	Spleen	0.39
9	Control	24	Spleen	0.36
10	Control	24	Spleen	0.43
11	Vehicle_DMSO	24	Spleen	0.4
12	Vehicle_DMSO	24	Spleen	0.44
13	Vehicle_DMSO	24	Spleen	0.37
14	Vehicle_DMSO	24	Spleen	0.42
15	Vehicle_DMSO	24	Spleen	0.46
16	Vehicle_DMSO	24	Spleen	0.39
17	Vehicle_DMSO	24	Spleen	0.43
18	Vehicle_DMSO	24	Spleen	0.41
19	Vehicle_DMSO	24	Spleen	0.38
20	Vehicle_DMSO	24	Spleen	0.45
21	Vehicle_PBS	24	Spleen	0.39
22	Vehicle_PBS	24	Spleen	0.43
23	Vehicle_PBS	24	Spleen	0.36
24	Vehicle_PBS	24	Spleen	0.41
25	Vehicle_PBS	24	Spleen	0.45
26	Vehicle_PBS	24	Spleen	0.38
27	Vehicle_PBS	24	Spleen	0.42
28	Vehicle_PBS	24	Spleen	0.4
29	Vehicle_PBS	24	Spleen	0.37
30	Vehicle_PBS	24	Spleen	0.44
31	PARPi_Only	24	Spleen	0.42
32	PARPi_Only	24	Spleen	0.46
33	PARPi_Only	24	Spleen	0.39
34	PARPi_Only	24	Spleen	0.44
35	PARPi_Only	24	Spleen	0.48
36	PARPi_Only	24	Spleen	0.41
37	PARPi_Only	24	Spleen	0.45
38	PARPi_Only	24	Spleen	0.43
39	PARPi_Only	24	Spleen	0.4
40	PARPi_Only	24	Spleen	0.47
41	ATRi_Only	24	Spleen	0.45
42	ATRi_Only	24	Spleen	0.49
43	ATRi_Only	24	Spleen	0.42
44	ATRi_Only	24	Spleen	0.47
45	ATRi_Only	24	Spleen	0.51
46	ATRi_Only	24	Spleen	0.44
47	ATRi_Only	24	Spleen	0.48
48	ATRi_Only	24	Spleen	0.46
49	ATRi_Only	24	Spleen	0.43
50	ATRi_Only	24	Spleen	0.5
51	Radiation_Only	24	Spleen	2.5
52	Radiation_Only	24	Spleen	0.8
53	Radiation_Only	24	Spleen	1.2
54	Radiation_Only	24	Spleen	2
55	Radiation_Only	24	Spleen	0.9
56	Radiation_Only	24	Spleen	1.5
57	Radiation_Only	24	Spleen	1.8
58	Radiation_Only	24	Spleen	1
59	Radiation_Only	24	Spleen	2.2
60	Radiation_Only	24	Spleen	0.7
61	Radiation_Vehicle	24	Spleen	2.2
62	Radiation_Vehicle	24	Spleen	0.7
63	Radiation_Vehicle	24	Spleen	1.1
64	Radiation_Vehicle	24	Spleen	1.9
65	Radiation_Vehicle	24	Spleen	0.8
66	Radiation_Vehicle	24	Spleen	1.4
67	Radiation_Vehicle	24	Spleen	1.7
68	Radiation_Vehicle	24	Spleen	0.9
69	Radiation_Vehicle	24	Spleen	2.1
70	Radiation_Vehicle	24	Spleen	0.6
71	Radiation_PARPi	24	Spleen	1.5
72	Radiation_PARPi	24	Spleen	0.2
73	Radiation_PARPi	24	Spleen	0.6
74	Radiation_PARPi	24	Spleen	1.4
75	Radiation_PARPi	24	Spleen	0.3
76	Radiation_PARPi	24	Spleen	0.9
77	Radiation_PARPi	24	Spleen	1.2
78	Radiation_PARPi	24	Spleen	0.4
79	Radiation_PARPi	24	Spleen	1.6
80	Radiation_PARPi	24	Spleen	0.1
81	Radiation_ATRi	24	Spleen	1.8
82	Radiation_ATRi	24	Spleen	0.9
83	Radiation_ATRi	24	Spleen	1.2
84	Radiation_ATRi	24	Spleen	1.6
85	Radiation_ATRi	24	Spleen	1
86	Radiation_ATRi	24	Spleen	1.4
87	Radiation_ATRi	24	Spleen	1.5
88	Radiation_ATRi	24	Spleen	1.1
89	Radiation_ATRi	24	Spleen	1.7
90	Radiation_ATRi	24	Spleen	0.8

## Sheet: Hb
Hemoglobin (24h) - template
Unit: g/Dl	Group	Time/h	Sex	Hemoglobin g/dL
1	Control	24	M	14.1
2	Control	24	M	13
3	Control	24	F	13.9
4	Control	24	F	13.6
5	Control	24	M	13.7
6	Control	24	F	13.4
7	Control	24	M	13.8
8	Control	24	F	13.5
9	Control	24	M	13.3
10	Control	24	F	13.6
11	Vehicle_DMSO	24	M	13.8
12	Vehicle_DMSO	24	M	12.7
13	Vehicle_DMSO	24	F	14
14	Vehicle_DMSO	24	F	13.5
15	Vehicle_DMSO	24	M	13.2
16	Vehicle_DMSO	24	F	13.1
17	Vehicle_DMSO	24	M	13.9
18	Vehicle_DMSO	24	F	13.6
19	Vehicle_DMSO	24	M	13.3
20	Vehicle_DMSO	24	F	13.5
21	Vehicle_PBS	24	M	13.7
22	Vehicle_PBS	24	M	12.6
23	Vehicle_PBS	24	F	13.9
24	Vehicle_PBS	24	F	13.4
25	Vehicle_PBS	24	M	13.1
26	Vehicle_PBS	24	F	13
27	Vehicle_PBS	24	M	13.8
28	Vehicle_PBS	24	F	13.5
29	Vehicle_PBS	24	M	13.2
30	Vehicle_PBS	24	F	13.4
31	PARPi_Only	24	M	14
32	PARPi_Only	24	M	12.9
33	PARPi_Only	24	F	14.1
34	PARPi_Only	24	F	13.6
35	PARPi_Only	24	M	13.4
36	PARPi_Only	24	F	13.3
37	PARPi_Only	24	M	14
38	PARPi_Only	24	F	13.7
39	PARPi_Only	24	M	13.3
40	PARPi_Only	24	F	13.5
41	ATRi_Only	24	M	13.6
42	ATRi_Only	24	M	12.5
43	ATRi_Only	24	F	13.9
44	ATRi_Only	24	F	13.2
45	ATRi_Only	24	M	12.9
46	ATRi_Only	24	F	12.8
47	ATRi_Only	24	M	13.7
48	ATRi_Only	24	F	13.4
49	ATRi_Only	24	M	13
50	ATRi_Only	24	F	13.2
51	Radiation_Only	24	M	12
52	Radiation_Only	24	M	10.5
53	Radiation_Only	24	F	12.2
54	Radiation_Only	24	F	11
55	Radiation_Only	24	M	10.8
56	Radiation_Only	24	F	10.6
57	Radiation_Only	24	M	11.8
58	Radiation_Only	24	F	11.5
59	Radiation_Only	24	M	11.2
60	Radiation_Only	24	F	11.4
61	Radiation_Vehicle	24	M	12.1
62	Radiation_Vehicle	24	M	10.6
63	Radiation_Vehicle	24	F	12.3
64	Radiation_Vehicle	24	F	11.1
65	Radiation_Vehicle	24	M	10.9
66	Radiation_Vehicle	24	F	10.7
67	Radiation_Vehicle	24	M	11.9
68	Radiation_Vehicle	24	F	11.6
69	Radiation_Vehicle	24	M	11.3
70	Radiation_Vehicle	24	F	11.5
71	Radiation_PARPi	24	M	13
72	Radiation_PARPi	24	M	11.9
73	Radiation_PARPi	24	F	13.2
74	Radiation_PARPi	24	F	12.4
75	Radiation_PARPi	24	M	12.2
76	Radiation_PARPi	24	F	12
77	Radiation_PARPi	24	M	12.9
78	Radiation_PARPi	24	F	12.6
79	Radiation_PARPi	24	M	12.3
80	Radiation_PARPi	24	F	12.5
81	Radiation_ATRi	24	M	11.8
82	Radiation_ATRi	24	M	10.3
83	Radiation_ATRi	24	F	12
84	Radiation_ATRi	24	F	10.8
85	Radiation_ATRi	24	M	10.6
86	Radiation_ATRi	24	F	10.4
87	Radiation_ATRi	24	M	11.6
88	Radiation_ATRi	24	F	11.3
89	Radiation_ATRi	24	M	11
90	Radiation_ATRi	24	F	11.2

## Sheet: Day_of_Death
Mouse_ID	Group	Sex	Status	Day_of_Death
2026-01-10	Control	Mixed	Alive	NA
2026-11-20	Vehicle_DMSO	Mixed	Alive	NA
21-30	Vehicle_PBS	Mixed	Alive	NA
31-40	PARPi_Only	Mixed	Alive	NA
41-50	ATRi_Only	Mixed	Alive	NA
51	Radiation_Only	M	Dead	14
52	Radiation_Only	M	Dead	18
53	Radiation_Only	F	Dead	12
54	Radiation_Only	F	Dead	16
55	Radiation_Only	M	Dead	20
56	Radiation_Only	F	Dead	15
57	Radiation_Only	M	Dead	17
58	Radiation_Only	F	Dead	13
59	Radiation_Only	M	Dead	19
60	Radiation_Only	F	Dead	21
61-70	Radiation_Vehicle	Mixed	Dead	13-22
71	Radiation_PARPi	M	Alive	NA
72	Radiation_PARPi	M	Dead	25
73	Radiation_PARPi	F	Alive	NA
74	Radiation_PARPi	F	Dead	28
75	Radiation_PARPi	M	Alive	NA

## Sheet: WBC - Time-course
Group	3h	6h	12h	24h	48h	72h
Control	6.5	6.5	6.49	6.5	6.48	6.49
Vehicle (DMSO)	6.45	6.44	6.43	6.42	6.4	6.41
Vehicle (PBS)	6.43	6.42	6.41	6.38	6.37	6.38
PARP inhibitor only	6.48	6.47	6.46	6.45	6.44	6.45
ATR inhibitor only	6.42	6.41	6.4	6.38	6.36	6.37
Radiation only	5.6	5.1	4.7	4.4	4.6	4.8
Radiation + Vehicle	5.7	5.2	4.8	4.52	4.7	4.9
Radiation + PARP inhibitor	5.9	5.6	5.4	5.25	5.1	5.15
Radiation + ATR inhibitor	5.65	5.15	4.75	4.45	4.6	4.7

## Sheet: Hb- Time-course
Group	3h	6h	12h	24h	48h	72h
Control	13.5	13.5	13.4	13.5	13.4	13.5
Vehicle (DMSO)	13.4	13.4	13.3	13.4	13.3	13.4
Vehicle (PBS)	13.3	13.3	13.2	13.3	13.2	13.3
PARP inhibitor only	13.5	13.5	13.4	13.5	13.4	13.5
ATR inhibitor only	13.2	13.2	13.1	13.1	13.2	13.2
Radiation only	12.8	12.3	11.8	11.2	11.6	12
Radiation + Vehicle	12.9	12.4	11.9	11.3	11.7	12.1
Radiation + PARP inhibitor	13.1	12.9	12.7	12.5	12.9	13.2
Radiation + ATR inhibitor	12.7	12.2	11.7	11	11.5	11.9

## Sheet: MOD- Time-course
Group	3h	6h	12h	24h	48h	72h
Control	0.94	0.94	0.94	0.94	0.94	0.94
Vehicle (DMSO)	0.96	0.96	0.95	0.96	0.96	0.97
Vehicle (PBS)	0.95	0.95	0.95	0.95	0.95	0.96
PARP inhibitor only	0.98	0.98	0.97	0.98	0.98	0.99
ATR inhibitor only	1.01	1.01	1	1.01	1.01	1.02
Radiation only	1.1	1.18	1.26	1.3	1.34	1.32
Radiation + Vehicle	1.08	1.16	1.24	1.28	1.32	1.3
Radiation + PARP inhibitor	1.05	1.02	1	1.05	1.12	1.15
Radiation + ATR inhibitor	1.09	1.17	1.25	1.3	1.28	1.29

[truncated: 2 more sheets: SOD Time-course, γ-H2AX- Time-course]
